# Supplementary material for: Conservation genetics of the threatened plant species Physaria filiformis (Missouri bladderpod) reveals strong genetic structure and a possible cryptic species
Source: PLoS One. 2021 Mar 11;16(3):e0247586. doi: 10.1371/journal.pone.0247586 (PMC7951829; doi:10.1371/journal.pone.0247586)
Supplement: S1 File — Data in single-row STRUCTURE format. The locus names are shown in the first row with all other rows showing data for each individual. The first column indicates the name of each individual with the names corresponding to the populations listed in Table 1. The second column indicates population and the third column shows the “USEPOPINFO” flag set to 0 indicating that population information should not be used in the analysis. All other columns showing data with the loci in the order listed in row 1, with two columns per locus. Missing data indicated by “-9”. (TXT) [file pone.0247586.s007.txt]

8 79 93 49 26 62 103 37 88 58 122 84 33 82 121 57 
AR01_01 1 0 194 194 184 184 113 113 154 156 182 184 140 140 117 117 154 155 133 133 150 152 129 129 184 184 115 117 142 142 134 134 121 121
AR01_02 1 0 194 194 184 184 113 113 138 150 182 184 140 140 117 120 154 155 133 133 150 152 129 129 184 186 115 115 142 142 134 134 121 121
AR01_03 1 0 194 194 184 184 113 113 152 154 182 182 140 140 117 120 152 152 133 133 150 150 129 129 184 184 117 117 142 142 134 134 121 121
AR01_04 1 0 194 194 184 184 113 113 148 150 182 182 140 142 117 117 154 155 133 133 150 152 129 129 184 186 115 115 142 142 134 134 121 121
AR01_05 1 0 194 196 184 184 113 113 142 142 182 184 140 140 117 117 152 154 133 133 150 150 129 129 -9 -9 115 115 140 142 134 134 121 121
AR01_06 1 0 194 194 184 184 113 113 152 154 182 182 140 142 117 117 152 155 133 133 150 150 129 132 184 186 115 115 140 142 134 134 121 121
AR01_07 1 0 194 194 184 184 113 113 142 154 182 182 140 140 117 120 155 155 133 133 150 150 122 129 184 186 117 117 142 142 134 134 121 121
AR01_08 1 0 194 194 184 184 113 113 154 156 182 182 140 140 117 117 152 155 133 133 150 152 129 129 184 186 115 115 142 142 134 134 121 121
AR01_09 1 0 192 194 184 184 113 113 144 154 182 184 140 140 117 120 154 155 133 133 150 150 129 129 184 186 115 117 142 142 134 134 121 121
AR01_10 1 0 194 194 184 184 113 113 142 154 182 184 140 140 117 117 155 155 133 133 150 150 129 132 184 184 115 115 142 142 134 134 121 121
AR01_11 1 0 194 194 184 184 113 113 -9 -9 182 182 140 142 117 117 152 155 133 133 150 150 132 132 -9 -9 115 117 142 142 134 134 121 121
AR01_12 1 0 194 194 184 184 113 113 150 156 182 184 140 142 117 117 155 155 133 133 150 152 129 129 184 186 115 115 140 142 134 134 121 121
AR01_13 1 0 194 194 184 184 113 113 150 154 182 184 140 140 117 117 155 155 133 133 150 150 129 129 184 186 -9 -9 -9 -9 -9 -9 -9 -9
AR01_14 1 0 194 194 184 184 113 113 150 154 182 182 140 140 117 117 152 154 133 133 150 152 129 129 -9 -9 115 117 142 142 134 134 121 121
AR01_15 1 0 178 194 184 184 113 113 154 156 182 184 138 140 117 117 152 155 133 133 150 150 129 129 -9 -9 115 117 140 142 134 134 121 121
AR01_16 1 0 178 194 184 184 113 113 148 150 182 182 140 142 117 120 152 155 133 133 150 150 129 129 -9 -9 115 117 140 142 134 134 121 121
AR01_17 1 0 194 194 184 184 113 113 150 154 182 184 140 140 117 117 155 155 133 133 150 150 129 132 184 184 117 117 140 142 134 134 121 121
AR01_18 1 0 194 194 184 184 113 113 142 158 182 184 140 142 117 117 152 154 133 133 150 150 129 129 184 186 115 115 142 142 134 134 121 121
AR01_19 1 0 194 196 184 184 113 113 148 156 182 184 140 142 117 117 154 155 133 133 150 152 129 129 184 186 115 115 142 142 134 134 121 121
AR01_20 1 0 194 196 184 184 113 113 154 154 182 184 140 142 117 117 154 155 133 133 152 152 129 129 184 186 115 115 140 142 134 134 121 121
AR01_21 1 0 194 194 184 184 113 113 142 156 182 182 140 142 117 117 152 152 133 133 150 150 129 129 184 184 115 117 142 142 134 134 121 121
AR01_22 1 0 194 196 184 184 113 113 150 156 182 184 140 140 117 117 155 155 133 133 150 152 129 129 184 186 115 117 142 142 134 134 121 121
AR01_23 1 0 194 194 184 184 113 113 154 154 182 182 140 142 117 117 152 155 133 133 150 150 127 132 184 186 115 115 142 142 134 134 121 121
AR01_24 1 0 178 194 184 184 113 113 148 156 182 184 140 140 117 117 152 154 133 133 150 150 129 132 184 186 117 117 142 142 134 134 121 121
AR02_01 2 0 194 194 184 186 113 113 136 144 182 182 142 142 117 120 152 155 133 133 150 152 116 129 184 186 115 115 142 142 126 134 121 121
AR02_02 2 0 194 194 184 184 113 113 136 138 182 182 140 142 117 117 152 152 133 133 150 150 129 129 184 184 115 115 142 142 134 134 121 121
AR02_03 2 0 194 196 184 184 113 113 136 138 184 184 140 140 117 120 152 152 133 133 150 152 116 122 184 184 115 115 142 142 134 134 121 121
AR02_04 2 0 192 194 184 184 113 113 142 154 182 182 140 140 117 117 152 155 133 133 150 150 116 116 184 184 115 115 142 142 134 134 119 121
AR02_05 2 0 -9 -9 -9 -9 -9 -9 -9 -9 182 182 140 142 117 117 152 152 133 133 150 150 125 129 184 184 115 115 142 142 134 134 121 121
AR02_06 2 0 194 194 184 184 113 113 138 154 182 184 140 142 117 120 152 155 133 133 150 150 125 129 184 186 115 117 142 142 134 134 121 121
AR02_07 2 0 194 194 184 184 113 113 142 144 182 184 140 142 117 117 152 155 133 133 150 152 125 129 184 186 115 133 142 142 134 134 121 121
AR02_08 2 0 194 194 182 184 113 113 142 142 182 184 140 140 117 120 152 152 133 133 150 150 116 125 184 186 117 133 140 142 134 134 121 121
AR02_09 2 0 192 194 184 184 113 113 138 152 182 182 140 140 117 117 155 155 133 133 150 150 116 127 186 186 115 115 142 142 134 134 121 121
AR02_10 2 0 194 194 184 184 113 113 150 150 182 182 140 140 117 120 152 155 133 133 150 150 122 129 184 186 117 117 140 142 134 134 119 121
AR02_11 2 0 194 194 184 184 113 113 142 144 182 184 140 140 117 117 152 152 133 133 150 150 125 129 184 184 115 115 142 142 134 134 121 121
AR02_12 2 0 194 194 184 184 113 113 138 154 182 182 140 140 117 120 152 155 133 133 -9 -9 -9 -9 -9 -9 115 117 142 142 134 134 121 121
AR02_13 2 0 194 194 184 184 113 113 142 156 182 182 140 140 117 120 152 155 133 133 150 150 116 125 184 184 117 133 142 142 134 134 121 121
AR02_14 2 0 194 194 182 184 113 113 138 154 184 184 140 140 117 117 152 152 133 133 150 152 116 129 184 184 115 115 142 142 134 134 121 121
AR02_15 2 0 194 194 184 184 113 113 136 138 182 184 140 142 117 120 152 155 133 133 150 152 129 129 184 186 115 115 142 142 134 134 121 121
AR02_16 2 0 194 194 184 184 113 113 138 152 182 182 140 140 117 117 152 152 133 133 150 152 129 129 184 184 115 117 142 142 134 134 121 121
AR02_17 2 0 194 194 184 184 113 113 136 142 182 184 140 140 117 120 152 155 133 133 150 152 129 129 184 186 115 115 142 142 134 134 119 121
AR02_18 2 0 194 194 184 184 113 113 142 154 182 182 138 140 117 117 152 152 133 133 150 152 116 129 186 186 115 131 140 142 134 134 121 121
AR02_19 2 0 194 194 184 184 113 113 154 154 182 184 138 140 117 117 152 154 133 133 150 150 127 129 184 184 115 117 142 142 134 134 121 121
AR02_20 2 0 194 194 184 184 113 113 138 154 184 184 140 140 117 120 152 152 133 133 150 150 125 125 -9 -9 117 117 142 142 134 134 119 121
AR02_21 2 0 194 194 184 184 113 113 142 144 182 182 140 142 117 117 152 152 133 133 -9 -9 129 129 -9 -9 115 115 142 142 134 134 121 121
AR02_22 2 0 194 194 184 184 113 113 142 144 182 182 140 142 117 117 152 152 133 133 150 150 129 129 -9 -9 115 115 142 142 134 134 121 121
AR02_23 2 0 194 194 184 186 113 113 144 154 184 184 138 140 117 117 152 152 133 133 150 150 122 127 184 184 -9 -9 -9 -9 -9 -9 -9 -9
AR02_24 2 0 194 194 184 186 113 113 150 154 -9 -9 -9 -9 -9 -9 -9 -9 133 133 150 150 129 129 -9 -9 115 133 140 142 134 134 121 121
AR03_01 3 0 192 192 184 184 113 113 144 148 182 182 142 144 117 120 150 150 133 133 148 150 116 119 182 184 127 129 140 140 134 134 123 123
AR03_02 3 0 192 194 184 184 113 113 146 148 182 182 142 146 117 117 154 154 133 133 148 154 116 116 182 182 127 129 140 140 134 134 121 121
AR03_03 3 0 192 192 184 184 113 113 146 148 182 182 138 144 120 126 154 155 133 133 148 150 119 121 182 184 115 125 140 140 134 134 121 123
AR03_04 3 0 192 192 184 184 113 113 148 148 182 182 144 146 117 126 154 154 133 133 150 152 121 121 182 184 115 115 140 140 134 134 121 123
AR03_05 3 0 192 194 184 184 113 113 138 148 182 184 142 144 117 120 155 155 133 133 148 148 121 121 -9 -9 -9 -9 -9 -9 -9 -9 -9 -9
AR03_06 3 0 192 192 184 184 113 113 146 152 182 182 138 138 114 136 154 154 133 133 148 150 121 121 184 184 -9 -9 -9 -9 -9 -9 -9 -9
AR03_07 3 0 192 192 184 184 113 113 136 136 182 184 138 138 120 126 154 154 133 133 148 148 116 116 182 182 129 131 140 140 134 134 121 123
AR03_08 3 0 192 194 184 184 113 113 136 142 182 184 138 138 120 142 154 154 133 133 150 154 116 119 182 182 115 131 140 140 134 134 121 123
AR03_09 3 0 192 192 184 184 113 113 136 148 182 184 138 138 120 120 154 154 133 133 148 154 116 119 182 184 127 129 140 140 134 134 121 123
AR03_10 3 0 192 192 184 184 113 113 136 146 182 182 138 138 117 123 154 154 133 133 150 150 116 119 182 182 123 129 132 140 134 134 121 123
AR03_11 3 0 180 192 184 184 113 113 136 136 182 182 144 144 117 120 154 154 133 133 150 154 116 119 182 182 115 129 140 140 134 134 121 123
AR03_12 3 0 192 192 184 184 113 113 136 144 182 184 144 144 120 120 154 154 133 133 148 148 116 119 182 184 115 131 140 140 134 134 121 121
AR03_13 3 0 192 194 184 184 113 113 136 136 182 182 138 146 117 136 154 154 133 133 148 148 116 119 182 182 127 127 140 140 134 144 121 121
AR03_14 3 0 192 194 184 184 113 113 136 146 182 182 140 146 136 136 154 154 133 133 148 148 116 119 -9 -9 115 131 140 140 134 134 121 123
AR03_15 3 0 192 194 184 184 113 113 146 148 182 182 140 144 120 120 154 155 133 133 148 150 116 116 182 182 125 131 140 140 134 134 121 123
AR03_16 3 0 192 192 184 184 113 113 142 148 182 182 138 144 120 120 155 155 133 133 148 150 119 119 182 182 -9 -9 -9 -9 -9 -9 -9 -9
AR03_17 3 0 192 192 184 184 113 113 146 146 182 182 144 144 117 136 154 155 133 133 150 154 116 121 182 184 125 127 140 140 134 134 123 123
AR03_18 3 0 192 192 184 184 113 113 136 148 182 182 140 140 117 136 154 155 133 133 148 150 116 116 182 184 127 131 140 142 134 134 123 123
AR03_19 3 0 192 194 184 184 113 113 136 146 182 182 138 146 117 117 154 154 133 133 148 154 121 121 -9 -9 115 127 140 140 134 144 -9 -9
AR03_20 3 0 192 192 184 184 113 113 136 146 182 184 138 144 117 117 154 154 133 133 148 150 116 119 182 182 115 127 140 140 134 134 121 121
AR03_21 3 0 192 192 184 184 113 113 152 152 182 182 140 144 114 136 152 155 133 133 148 154 116 121 -9 -9 115 129 140 140 134 140 121 123
AR03_22 3 0 192 194 184 184 113 113 146 150 182 182 138 142 117 136 152 154 133 133 148 154 116 119 184 184 125 127 140 142 134 134 121 123
AR03_23 3 0 192 194 184 184 113 113 136 142 182 182 138 142 120 120 154 154 133 133 148 148 121 121 182 184 125 125 140 142 134 134 121 121
AR03_24 3 0 192 192 184 184 113 113 146 146 182 182 138 144 117 136 154 154 133 133 150 154 116 116 182 182 135 135 140 142 134 134 121 121
AR04_01 4 0 188 190 178 178 123 123 126 126 182 182 136 142 114 129 153 153 137 141 150 154 123 123 176 176 109 115 186 188 144 144 119 119
AR04_02 4 0 186 194 178 178 123 123 124 126 182 182 138 138 126 126 156 158 137 137 156 160 121 123 176 176 113 113 140 150 144 144 119 119
AR04_03 4 0 194 194 178 178 123 123 124 124 182 182 138 138 114 126 153 153 137 140 152 156 117 121 176 176 115 115 140 140 144 144 119 119
AR04_04 4 0 190 194 178 178 121 121 124 126 182 184 138 138 123 123 158 158 135 135 152 152 123 123 176 176 115 115 140 140 144 144 119 119
AR04_05 4 0 186 190 178 178 123 123 126 126 182 182 140 140 117 117 153 153 137 140 156 160 117 117 176 176 109 115 150 150 144 144 119 119
AR04_06 4 0 190 190 178 178 123 123 124 126 182 182 138 142 114 117 153 158 139 139 150 152 123 123 176 176 -9 -9 -9 -9 -9 -9 -9 -9
AR04_07 4 0 190 194 178 178 123 123 124 126 182 182 138 138 114 126 158 158 137 137 154 156 123 125 176 176 -9 -9 -9 -9 -9 -9 -9 -9
AR04_08 4 0 190 194 178 178 123 123 124 124 182 182 136 136 123 123 160 160 137 141 154 154 123 125 176 176 109 109 150 150 144 144 119 119
AR04_09 4 0 186 194 178 178 123 123 124 126 -9 -9 -9 -9 -9 -9 -9 -9 135 135 152 154 123 123 176 176 113 113 150 152 144 144 119 119
AR04_10 4 0 190 194 178 178 123 123 124 126 182 182 138 140 114 117 153 158 135 135 152 154 123 123 176 176 113 113 150 150 144 144 119 119
AR04_11 4 0 190 194 178 178 123 123 124 126 182 182 138 138 114 123 156 158 141 141 152 152 123 123 176 176 109 109 140 150 144 144 119 119
AR04_12 4 0 186 188 178 178 123 123 124 124 -9 -9 -9 -9 -9 -9 -9 -9 137 137 152 154 123 123 176 176 -9 -9 -9 -9 -9 -9 -9 -9
AR04_13 4 0 190 190 178 178 123 123 124 124 182 182 136 138 117 117 156 156 137 139 154 156 117 117 176 176 113 113 152 152 144 144 119 119
AR04_14 4 0 186 190 178 178 121 123 124 124 182 182 -9 -9 126 136 153 153 137 137 152 154 121 123 176 176 109 119 150 150 144 144 119 119
AR04_15 4 0 190 194 178 178 123 123 124 124 182 182 136 138 114 129 160 160 135 135 154 156 115 117 176 176 109 113 150 150 144 144 119 119
AR04_16 4 0 -9 -9 -9 -9 -9 -9 124 124 182 182 138 138 117 117 158 158 137 141 152 156 123 123 176 176 109 109 150 150 144 144 119 119
AR04_17 4 0 190 190 178 178 123 123 124 126 -9 -9 -9 -9 -9 -9 -9 -9 137 137 154 154 116 123 176 176 109 109 150 152 144 144 119 119
AR04_18 4 0 190 190 178 178 121 123 124 126 182 182 136 138 114 126 158 160 135 135 154 154 117 121 176 176 109 109 150 152 144 144 119 119
AR04_19 4 0 190 194 178 178 123 123 124 126 182 182 138 138 123 136 153 160 137 141 154 154 123 123 176 176 109 109 150 152 144 144 119 119
AR04_20 4 0 188 194 178 178 121 123 124 126 182 182 142 142 117 129 158 158 137 140 152 154 123 123 -9 -9 113 113 150 152 144 144 119 119
AR04_21 4 0 190 190 178 178 123 123 124 126 182 182 136 136 117 123 158 160 135 135 152 152 117 123 176 176 119 119 140 150 144 144 119 119
AR04_22 4 0 190 190 178 178 123 123 126 126 182 182 -9 -9 126 129 158 158 137 137 150 152 117 123 176 176 109 113 150 152 144 144 119 119
AR04_23 4 0 190 190 178 178 123 123 124 126 182 182 -9 -9 117 129 153 158 137 140 150 152 123 123 176 176 109 115 144 150 144 144 119 119
AR04_24 4 0 190 190 178 178 123 123 126 126 182 182 -9 -9 114 123 153 160 137 137 154 154 123 123 176 176 109 109 140 150 144 144 119 119
AR05_01 5 0 186 190 178 178 123 127 124 126 182 182 138 142 126 126 160 163 137 140 152 154 121 123 176 176 144 144 144 150 114 120 119 119
AR05_02 5 0 186 188 178 178 123 123 124 144 182 182 142 142 114 117 153 158 137 140 152 154 121 123 176 176 144 144 144 144 110 110 119 119
AR05_03 5 0 186 190 178 178 123 123 124 124 182 186 138 138 123 126 158 158 137 137 152 154 123 123 176 176 144 144 148 148 110 114 119 119
AR05_04 5 0 190 190 178 178 123 123 126 144 182 182 138 138 117 123 158 158 137 137 152 152 123 123 176 176 144 144 144 150 116 116 119 119
AR05_05 5 0 186 192 178 178 123 123 124 124 182 182 138 142 114 123 158 158 137 137 152 152 123 123 176 176 144 144 144 144 116 116 119 119
AR05_06 5 0 186 190 178 178 123 123 144 144 182 182 138 138 114 117 153 160 140 141 150 160 117 123 176 176 144 144 140 144 110 114 119 119
AR05_07 5 0 190 192 178 178 123 123 124 126 182 186 140 140 117 126 158 163 137 137 152 152 115 117 176 176 144 144 140 140 114 114 119 119
AR05_08 5 0 -9 -9 178 178 123 127 124 124 182 182 138 140 123 126 160 160 137 140 154 158 117 123 176 176 144 144 140 150 116 116 119 119
AR05_09 5 0 190 194 178 178 123 127 124 146 182 182 138 138 114 126 -9 -9 135 135 152 154 123 123 176 176 144 144 140 150 110 116 119 119
AR05_10 5 0 188 188 178 178 123 123 126 144 182 186 138 138 114 117 158 158 137 137 152 160 123 123 176 176 144 144 150 154 114 120 119 119
AR05_11 5 0 186 190 178 178 123 123 124 144 182 182 136 138 114 117 158 163 137 140 150 152 115 123 176 176 144 144 150 152 114 114 119 119
AR05_12 5 0 186 190 178 178 121 123 124 124 182 182 136 138 114 114 158 163 137 137 150 152 121 123 176 176 144 144 150 150 110 114 119 119
AR05_13 5 0 186 186 178 178 123 127 124 124 182 186 138 138 126 126 153 160 137 137 152 152 123 123 176 176 144 144 140 140 110 114 119 119
AR05_14 5 0 186 190 178 178 123 123 124 126 182 182 138 138 117 126 160 160 137 140 152 152 117 123 176 176 144 144 140 186 114 114 119 119
AR05_15 5 0 190 190 178 178 123 123 124 124 182 182 138 142 120 123 153 153 137 137 152 154 120 123 176 176 144 144 150 152 116 116 119 119
AR05_16 5 0 186 186 178 178 123 127 124 126 182 182 140 142 114 117 158 158 137 140 152 154 121 123 176 176 144 144 144 150 116 116 119 119
AR05_17 5 0 186 190 178 178 123 123 124 124 182 186 138 138 114 123 156 156 135 135 152 160 123 123 176 176 144 144 150 150 116 116 119 119
AR05_18 5 0 190 190 178 178 123 123 124 126 186 186 138 140 117 126 160 163 135 135 152 154 121 123 176 176 144 144 140 140 112 116 119 119
AR05_19 5 0 190 190 178 178 123 123 124 126 182 182 142 142 117 123 153 160 137 137 152 152 123 123 176 176 144 144 140 152 116 116 119 119
AR05_20 5 0 188 190 178 178 123 127 124 124 182 182 136 138 114 126 160 163 137 140 152 152 123 123 176 176 144 144 144 154 116 116 119 119
AR05_21 5 0 188 192 178 178 123 127 124 124 182 182 138 138 117 123 153 153 137 137 152 152 123 123 176 176 144 144 144 152 110 116 119 119
AR05_22 5 0 186 186 178 178 123 123 124 124 182 186 -9 -9 114 114 153 153 137 140 152 152 121 123 176 176 144 144 150 150 114 114 119 119
AR05_23 5 0 190 194 178 178 123 127 126 146 182 182 138 140 114 126 153 153 135 135 154 154 123 123 176 176 144 144 140 144 116 116 119 119
AR05_24 5 0 190 190 178 178 123 123 124 124 182 182 136 136 114 117 153 153 137 137 152 152 123 123 176 176 144 144 178 180 114 114 119 119
AR06_01 6 0 188 188 174 174 123 123 124 128 182 186 134 142 114 117 158 158 135 135 162 162 115 115 176 176 144 144 136 146 -9 -9 121 121
AR06_02 6 0 192 194 174 176 123 123 124 128 182 186 136 136 114 117 152 158 135 135 150 162 115 122 176 176 144 144 146 146 122 124 121 121
AR06_03 6 0 186 188 174 174 129 129 128 146 186 186 138 138 117 123 152 152 135 135 162 164 115 115 176 176 144 144 142 142 110 124 121 121
AR06_04 6 0 186 192 176 176 123 125 128 128 186 186 134 136 117 117 152 152 135 135 158 162 115 115 176 176 144 144 146 150 110 122 125 125
AR06_05 6 0 186 194 176 176 129 129 124 128 182 186 138 142 117 117 152 158 135 135 158 158 115 115 176 176 144 144 136 136 110 128 121 121
AR06_06 6 0 -9 -9 -9 -9 -9 -9 -9 -9 182 186 134 142 117 117 158 158 135 135 158 162 115 122 176 176 144 144 136 142 110 128 121 121
AR06_07 6 0 188 192 174 174 123 125 124 146 182 186 134 142 117 123 158 158 135 135 158 158 115 115 176 176 144 144 136 136 110 128 121 121
AR06_08 6 0 186 192 176 176 123 129 128 128 182 186 136 138 117 117 158 158 135 135 154 164 115 122 176 176 144 144 136 146 110 130 121 125
AR06_09 6 0 192 192 174 174 123 129 126 128 186 186 136 136 117 117 152 160 135 135 158 164 115 122 176 176 144 144 142 146 122 122 121 121
AR06_10 6 0 186 192 174 176 123 123 124 124 182 186 142 142 117 117 152 158 135 135 150 162 115 122 176 176 144 144 136 146 110 124 121 125
AR06_11 6 0 188 192 174 174 123 123 124 128 182 186 134 134 -9 -9 152 152 135 135 -9 -9 115 123 176 176 144 144 146 146 124 124 121 125
AR06_12 6 0 186 188 174 174 123 123 124 124 182 186 136 136 117 117 158 160 135 135 158 158 115 122 176 176 144 144 136 146 110 122 121 121
AR06_13 6 0 188 192 174 174 123 123 124 128 186 186 136 136 117 133 152 158 135 135 158 164 115 115 176 176 144 144 146 146 122 122 121 121
AR06_14 6 0 186 188 174 176 123 123 128 128 182 186 134 136 114 117 152 160 135 135 154 164 115 115 176 176 144 144 146 146 124 124 121 125
AR06_15 6 0 186 192 174 174 123 127 124 124 186 186 142 142 117 133 160 160 135 135 150 154 115 115 176 176 144 144 146 148 110 128 121 121
AR06_16 6 0 192 192 174 176 123 129 124 128 186 186 142 142 114 117 152 160 135 135 158 158 115 123 176 176 144 144 136 146 122 124 121 125
AR06_17 6 0 188 192 174 178 123 129 124 128 182 186 134 136 114 117 158 158 135 135 162 162 115 115 176 176 144 144 146 148 122 124 121 123
AR06_18 6 0 186 192 174 174 125 129 128 128 182 186 134 134 114 117 152 152 135 135 158 164 115 122 176 176 144 144 146 146 110 128 121 121
AR06_19 6 0 188 192 174 174 123 125 124 128 182 186 136 136 117 117 158 160 135 135 154 154 115 122 176 176 144 144 136 146 122 124 121 121
AR06_20 6 0 186 188 174 174 125 129 128 128 186 186 136 136 114 117 152 158 135 135 158 160 115 115 176 176 144 144 136 146 128 130 121 121
AR06_21 6 0 188 192 174 174 125 125 124 128 186 186 142 142 117 117 158 158 135 135 158 158 115 115 176 176 144 144 146 146 110 128 121 121
AR06_22 6 0 192 192 174 176 125 125 126 128 182 186 134 134 114 133 152 158 135 135 154 164 115 122 176 176 144 144 142 146 110 130 121 121
AR06_23 6 0 186 188 174 174 125 129 128 128 186 186 136 136 114 117 152 158 135 135 158 160 115 115 176 176 144 144 136 146 128 130 121 121
AR06_24 6 0 188 192 174 174 123 125 124 124 186 186 138 138 114 117 152 152 135 135 154 158 115 115 176 176 144 144 148 148 122 124 121 121
MO01-01 7 0 186 186 174 176 123 123 122 124 184 184 136 136 116 122 158 160 142 143 148 150 113 122 176 176 119 119 144 148 144 144 119 119
MO01-02 7 0 -9 -9 174 174 121 123 124 124 186 186 138 138 116 117 158 158 142 144 152 164 123 123 176 176 119 119 170 172 134 144 121 121
MO01-03 7 0 188 188 174 174 121 123 124 124 186 186 138 138 116 117 158 158 142 144 152 164 123 123 176 176 119 119 170 172 134 144 121 121
MO01-04 7 0 -9 -9 -9 -9 -9 -9 124 124 186 186 138 138 116 117 158 158 -9 -9 152 154 -9 -9 -9 -9 119 119 170 172 134 144 119 121
MO01-05 7 0 186 186 174 174 121 125 124 124 184 204 136 146 122 129 158 158 143 144 150 152 113 123 176 176 119 119 144 146 144 144 119 119
MO01-06 7 0 186 188 174 174 123 123 124 124 184 188 136 138 116 116 158 158 143 144 152 164 117 125 176 176 119 127 144 148 144 144 119 119
MO01-07 7 0 186 190 176 178 123 123 124 124 184 184 136 136 116 116 158 158 142 146 148 152 113 122 176 176 119 119 144 146 144 144 119 121
MO01-08 7 0 190 190 176 178 123 123 122 124 182 184 136 136 116 122 158 158 142 144 150 152 -9 -9 176 176 119 119 144 154 144 144 119 121
MO01-09 7 0 186 186 174 176 121 127 124 124 186 186 136 138 116 122 158 158 142 142 152 160 117 123 176 176 119 119 146 146 144 144 119 119
MO01-10 7 0 186 186 174 176 123 125 124 124 186 186 136 138 116 122 158 160 144 144 164 166 113 117 176 176 119 119 144 148 144 144 119 121
MO01-11 7 0 186 188 174 176 125 125 124 124 186 186 136 146 116 122 158 158 142 150 154 164 117 123 176 176 119 121 148 152 144 144 119 121
MO01-12 7 0 194 194 174 178 123 123 124 124 184 186 138 138 117 129 152 152 142 142 148 152 117 117 176 176 119 119 146 148 144 144 119 119
MO01-13 7 0 186 188 174 176 125 123 124 124 186 186 136 146 116 122 158 158 142 150 154 164 117 123 176 176 119 121 148 152 144 144 119 121
MO01-14 7 0 190 190 174 174 123 125 124 124 184 204 136 138 122 122 158 158 142 144 154 160 123 123 176 176 119 119 144 146 144 144 119 119
MO01-15 7 0 186 190 174 174 123 123 124 124 186 204 136 146 116 122 158 158 142 144 152 160 117 117 176 176 119 119 144 152 144 144 119 121
MO01-16 7 0 186 190 174 174 123 123 124 124 184 186 136 138 116 122 158 158 142 148 150 152 117 123 176 176 119 125 146 150 144 144 121 121
MO01-17 7 0 186 190 -9 -9 -9 -9 124 124 -9 -9 140 146 -9 -9 -9 -9 -9 -9 -9 -9 -9 -9 -9 -9 -9 -9 144 144 -9 -9 -9 -9
MO01-18 7 0 186 186 176 178 123 123 124 124 184 184 146 146 116 122 158 158 142 144 -9 -9 -9 -9 176 176 117 119 144 154 134 144 119 119
MO01-19 7 0 186 190 174 174 123 123 124 124 184 184 136 138 116 122 158 158 140 142 152 152 113 123 176 176 117 119 146 146 144 144 119 121
MO01-20 7 0 190 190 174 176 123 127 124 124 186 186 136 138 116 117 158 158 142 142 152 166 113 125 176 176 119 127 144 152 144 144 119 119
MO01-21 7 0 190 194 174 176 123 125 122 124 186 186 146 146 123 129 158 158 142 142 150 152 117 123 176 176 117 119 144 146 144 144 119 119
MO01-22 7 0 186 190 174 176 123 123 124 124 186 186 146 146 117 122 152 152 135 135 148 154 117 123 176 176 119 119 144 150 144 144 119 121
MO01-23 7 0 190 194 174 176 123 125 122 124 -9 -9 -9 -9 -9 -9 -9 -9 142 142 150 152 117 123 176 176 117 119 144 146 144 144 119 119
MO01-24 7 0 186 190 174 176 123 123 124 124 186 186 146 146 117 122 152 152 135 135 148 154 117 123 176 176 119 119 144 150 144 144 119 121
MO02_01 8 0 186 190 174 174 111 123 124 124 184 184 136 138 116 117 158 158 142 144 152 162 113 117 176 176 119 121 152 154 144 144 119 119
MO02_02 8 0 186 186 174 174 123 125 124 124 182 186 136 136 116 122 158 158 142 144 148 160 123 123 176 176 119 121 144 152 144 144 119 121
MO02_03 8 0 186 188 174 174 123 123 124 124 182 204 136 138 116 129 158 158 142 142 150 152 113 113 176 176 123 123 152 160 144 144 119 119
MO02_04 8 0 188 190 174 174 123 123 124 124 182 186 136 146 117 117 158 158 143 144 148 160 113 113 176 176 117 119 146 146 144 144 119 119
MO02_05 8 0 190 198 174 176 111 127 124 124 182 184 138 146 116 125 162 162 144 144 152 160 113 117 176 176 119 121 146 160 144 144 121 121
MO02_06 8 0 184 188 174 174 123 123 122 124 182 188 136 136 122 122 158 158 142 142 150 152 123 125 176 176 119 119 146 152 144 144 119 121
MO02_07 8 0 188 188 174 174 123 127 124 124 184 186 136 138 117 129 158 158 142 142 160 164 113 123 176 176 119 119 146 154 144 144 119 121
MO02_08 8 0 184 188 174 174 121 123 124 124 184 184 136 136 116 117 158 158 135 135 150 152 123 125 176 176 119 121 144 152 144 144 119 119
MO02_09 8 0 192 192 174 176 121 123 124 124 184 186 138 146 117 129 158 158 150 150 152 152 125 125 176 176 119 119 144 150 144 144 119 119
MO02_10 8 0 186 188 174 176 123 123 124 124 184 186 136 146 -9 -9 158 158 143 146 152 152 125 125 176 176 109 117 146 158 144 144 119 121
MO02_11 8 0 188 190 174 174 123 123 124 124 184 186 136 138 117 122 152 158 144 150 150 152 117 125 176 176 119 119 146 152 144 144 119 119
MO02_12 8 0 186 186 174 174 121 123 124 124 -9 -9 136 138 -9 -9 -9 -9 142 142 148 150 123 123 176 176 119 121 148 160 144 144 119 119
MO02_13 8 0 188 190 174 174 121 123 124 124 184 184 136 138 117 129 158 158 142 144 152 152 113 125 176 176 121 121 152 154 144 144 119 119
MO02_14 8 0 186 186 174 174 121 123 124 124 -9 -9 -9 -9 -9 -9 -9 -9 142 144 160 162 113 117 176 176 117 119 152 152 144 144 121 121
MO02_15 8 0 192 192 174 176 121 123 124 124 184 186 138 146 117 129 158 158 150 150 152 152 125 125 176 176 119 119 144 150 144 144 119 119
MO02_16 8 0 186 188 174 174 123 125 124 124 182 186 138 138 117 122 158 158 142 144 150 160 117 123 176 176 117 121 144 148 144 144 119 121
MO02_17 8 0 188 188 174 178 123 123 124 124 182 188 146 146 116 129 146 158 142 143 148 160 113 117 176 176 119 121 144 152 144 144 119 119
MO02_18 8 0 186 186 174 176 123 123 124 124 182 182 138 138 116 116 158 158 142 142 152 152 113 117 176 176 117 119 146 146 144 144 119 121
MO02_19 8 0 188 188 176 176 121 125 122 124 186 186 136 136 117 122 158 158 142 143 148 162 113 113 176 176 117 119 152 154 144 144 119 119
MO02_20 8 0 190 190 174 176 121 123 124 124 182 184 146 146 117 117 158 158 142 142 148 162 123 123 176 176 109 117 154 156 144 144 119 119
MO02_21 8 0 190 192 174 174 116 121 124 124 186 186 138 148 117 122 158 158 135 135 160 162 113 123 176 176 119 119 144 146 144 144 119 119
MO02_22 8 0 186 190 174 176 121 123 124 124 182 204 136 146 116 129 158 158 142 144 150 150 123 125 176 176 117 119 144 152 144 144 119 121
MO02_23 8 0 -9 -9 174 176 123 123 124 124 184 184 138 138 117 129 158 158 144 144 150 160 117 117 176 176 117 119 144 146 144 144 119 119
MO02_24 8 0 190 192 174 174 116 123 124 124 184 184 146 148 117 129 158 158 142 142 150 154 117 123 176 176 119 119 146 148 144 144 119 119
MO03_01 9 0 184 184 174 174 123 123 124 124 182 182 146 146 116 126 158 158 142 142 150 150 119 120 176 176 119 123 148 162 144 144 119 119
MO03_02 9 0 184 184 174 174 111 123 124 124 182 182 138 138 120 120 156 158 140 142 150 158 120 122 176 176 117 123 146 146 144 144 119 121
MO03_03 9 0 186 192 174 174 111 123 124 124 184 184 138 138 120 120 158 158 135 135 150 158 122 122 176 176 121 123 138 160 144 144 119 119
MO03_04 9 0 192 192 174 174 123 123 124 124 182 184 138 142 120 126 158 158 140 142 150 150 119 122 176 176 123 127 138 144 144 144 119 119
MO03_05 9 0 186 204 174 174 123 123 122 124 182 182 138 138 120 120 158 158 140 141 150 160 122 122 176 176 123 123 138 152 144 144 119 119
MO03_06 9 0 -9 -9 -9 -9 -9 -9 -9 -9 184 186 138 138 117 120 156 158 142 146 150 156 119 123 176 176 123 123 148 164 144 144 117 121
MO03_07 9 0 186 188 174 174 111 123 122 124 182 182 138 138 116 116 158 158 142 148 150 160 113 122 176 176 119 123 144 144 144 144 119 119
MO03_08 9 0 186 186 172 174 121 123 124 124 184 184 144 144 117 120 155 156 142 142 150 152 119 120 176 176 119 119 148 160 144 144 119 119
MO03_09 9 0 208 208 174 174 111 123 124 124 182 184 138 138 117 120 156 158 142 142 150 158 120 122 176 176 123 123 144 146 144 144 119 119
MO03_10 9 0 192 208 174 174 123 123 124 124 184 186 138 138 117 120 158 158 140 142 150 152 120 122 176 176 123 123 144 146 144 144 119 119
MO03_11 9 0 194 194 174 174 111 123 124 124 184 184 138 138 120 126 158 158 142 144 150 150 119 119 176 176 109 109 144 162 144 144 117 119
MO03_12 9 0 194 202 174 174 123 123 124 124 182 182 138 138 116 117 156 156 146 146 152 158 119 119 176 176 109 109 146 148 144 144 117 119
MO03_13 9 0 186 186 174 174 123 123 124 124 182 184 138 138 120 120 158 158 142 146 154 166 120 122 176 176 117 123 148 148 144 144 119 119
MO03_14 9 0 186 186 174 174 123 123 124 124 182 186 138 142 117 117 158 158 142 149 150 150 113 122 176 176 117 123 156 164 144 144 117 121
MO03_15 9 0 186 186 -9 -9 123 123 124 124 184 186 136 138 116 117 156 158 142 144 150 150 113 113 176 176 117 123 150 152 144 144 119 119
MO03_16 9 0 184 184 174 174 121 123 124 124 182 184 138 144 116 120 158 158 142 146 152 156 119 122 176 176 123 123 144 154 144 144 117 119
MO03_17 9 0 186 192 174 174 111 123 124 124 184 184 138 146 120 120 158 158 142 148 150 158 119 122 176 176 117 135 144 144 144 144 119 119
MO03_18 9 0 184 204 172 174 123 123 124 124 182 186 138 138 120 120 158 158 140 146 150 150 117 119 176 176 123 123 146 162 144 144 119 119
MO03_19 9 0 192 204 174 174 111 123 124 124 186 186 138 138 116 117 158 158 -9 -9 -9 -9 120 122 176 176 117 123 144 152 144 144 119 121
MO03_20 9 0 186 194 174 174 123 123 124 124 182 182 -9 -9 117 120 156 158 -9 -9 150 150 122 123 176 176 117 123 144 148 144 144 119 119
MO03_21 9 0 -9 -9 -9 -9 -9 -9 -9 -9 184 186 138 138 117 117 158 158 142 142 150 150 113 122 176 176 117 123 144 204 144 144 119 121
MO03_22 9 0 186 194 174 174 121 123 124 124 182 184 138 138 117 120 158 158 140 146 150 150 122 122 176 176 123 127 146 146 144 144 119 119
MO03_23 9 0 184 192 174 174 121 123 124 124 182 184 138 138 116 120 158 158 142 142 150 154 122 122 176 176 117 121 144 200 144 144 119 119
MO03_24 9 0 188 188 174 174 111 123 124 124 184 186 138 138 117 120 156 158 142 146 150 156 119 123 176 176 123 123 148 164 144 144 117 121
MO04_01 10 0 -9 -9 -9 -9 -9 -9 -9 -9 182 184 138 138 117 117 158 158 142 142 150 158 122 122 176 176 111 123 162 164 144 144 119 121
MO04_02 10 0 184 186 174 176 123 123 124 124 184 184 138 138 116 116 158 158 142 148 150 160 121 122 176 176 117 117 144 144 144 144 119 121
MO04_03 10 0 188 196 174 174 123 123 124 124 184 186 138 138 116 117 156 158 142 142 150 150 117 122 176 176 111 123 156 164 144 144 119 121
MO04_04 10 0 188 190 174 176 121 123 124 124 184 184 138 138 117 117 158 158 142 142 150 150 117 122 176 176 121 123 144 156 144 144 119 119
MO04_05 10 0 186 186 174 176 123 123 124 124 184 190 138 138 117 120 158 158 142 142 152 152 117 121 176 176 121 123 142 150 144 144 119 119
MO04_06 10 0 184 186 174 174 123 123 124 124 182 184 136 138 117 120 158 158 142 142 150 152 113 121 176 176 123 123 144 178 144 144 119 121
MO04_07 10 0 184 186 174 176 123 123 124 124 184 184 138 138 116 120 152 158 142 148 150 150 117 117 176 176 111 117 144 144 144 144 119 119
MO04_08 10 0 186 186 174 176 121 123 124 124 182 186 136 136 117 117 158 158 142 142 150 152 117 121 176 176 117 121 138 144 144 144 119 121
MO04_09 10 0 186 190 174 174 123 123 124 124 184 190 138 138 116 126 158 158 142 142 150 150 117 121 -9 -9 123 123 138 158 144 144 119 119
MO04_10 10 0 186 188 174 174 123 123 124 124 184 184 134 134 116 126 158 158 135 135 150 162 121 122 176 176 123 123 142 144 144 144 119 119
MO04_11 10 0 184 186 174 174 123 123 124 124 184 184 134 138 117 126 158 158 142 148 150 152 113 113 176 176 123 123 156 156 144 144 119 121
MO04_12 10 0 184 184 176 176 123 123 124 124 184 184 138 138 116 117 156 158 142 142 150 156 121 122 176 176 123 123 142 160 144 144 119 121
MO04_13 10 0 184 190 174 174 123 123 124 124 184 184 136 136 116 117 158 158 142 142 150 152 113 117 176 176 117 123 144 146 144 144 117 119
MO04_14 10 0 -9 -9 174 174 123 123 124 124 184 190 134 134 117 126 152 158 142 142 150 152 117 117 176 176 -9 -9 -9 -9 -9 -9 -9 -9
MO04_15 10 0 194 194 174 174 123 123 124 124 184 186 138 138 117 120 158 158 135 142 150 150 -9 -9 176 176 117 123 142 144 144 144 119 121
MO04_16 10 0 190 194 174 174 121 123 124 124 190 190 138 138 117 126 158 158 142 142 150 158 117 117 176 176 123 123 156 156 144 144 119 119
MO04_17 10 0 186 188 174 174 121 123 124 124 186 190 138 138 117 117 158 158 142 142 150 150 121 121 176 176 123 123 144 158 144 144 119 119
MO04_18 10 0 184 186 174 174 121 123 124 124 182 184 136 136 117 120 158 158 142 142 150 150 120 122 176 176 117 121 144 156 144 144 119 121
MO04_19 10 0 186 194 174 174 121 123 124 124 184 184 138 138 117 126 158 158 142 142 150 150 117 121 176 176 121 123 138 142 144 144 119 119
MO04_20 10 0 186 188 174 174 123 123 124 124 -9 -9 -9 -9 -9 -9 -9 -9 142 142 150 150 117 122 176 176 111 123 146 156 144 144 121 121
MO04_21 10 0 186 186 174 176 123 123 124 124 184 184 136 138 116 117 158 158 142 142 150 150 120 122 176 176 123 123 156 156 144 144 119 121
MO04_22 10 0 186 188 174 176 121 123 124 124 184 184 134 138 120 126 152 158 142 144 150 162 120 120 176 176 117 121 144 156 144 144 121 121
MO04_23 10 0 184 188 174 174 123 123 124 124 184 186 134 138 116 117 158 158 142 142 150 160 121 122 176 176 121 123 156 178 144 144 119 119
MO04_24 10 0 184 186 174 176 123 123 124 124 184 184 138 138 117 126 158 158 142 142 150 164 -9 -9 -9 -9 117 123 138 156 144 144 119 121
MO05_01 11 0 194 194 174 174 123 123 124 124 184 188 148 148 120 126 158 160 142 142 152 152 119 120 176 176 144 144 146 156 112 112 121 121
MO05_02 11 0 188 188 174 174 123 123 124 124 184 186 144 144 116 116 158 158 142 144 152 156 113 125 176 176 144 144 142 150 120 120 121 121
MO05_03 11 0 194 194 174 176 123 123 124 124 184 186 138 138 112 126 158 158 142 142 152 152 122 125 176 176 144 144 150 150 120 120 119 121
MO05_04 11 0 186 194 174 176 121 123 124 124 184 186 138 142 117 117 152 152 142 142 150 150 113 117 176 176 144 144 146 156 126 126 119 121
MO05_05 11 0 194 198 174 174 123 123 124 124 182 186 144 144 112 120 158 158 142 142 150 152 118 120 176 176 144 144 138 150 112 112 117 121
MO05_06 11 0 186 194 174 174 123 123 124 124 184 184 144 144 112 126 158 158 142 143 154 164 120 122 176 176 144 144 150 150 120 120 117 119
MO05_07 11 0 186 194 174 176 123 123 124 124 186 186 138 138 117 120 158 158 142 142 152 154 122 125 176 176 144 144 146 146 120 120 117 119
MO05_08 11 0 188 194 174 176 123 123 124 124 184 184 136 150 117 126 158 158 142 142 152 164 119 120 176 176 144 144 146 150 112 120 119 119
MO05_09 11 0 194 194 174 176 121 121 124 124 184 186 138 150 117 120 152 158 142 142 150 160 117 119 176 176 144 144 144 146 112 120 119 121
MO05_10 11 0 188 194 176 176 123 123 124 124 182 182 138 142 116 117 158 158 142 142 152 154 120 125 176 176 144 144 144 144 120 120 119 119
MO05_11 11 0 194 198 174 174 123 123 124 124 184 186 138 142 116 117 158 158 142 142 150 164 118 120 176 176 144 144 138 150 112 120 121 121
MO05_12 11 0 194 194 174 176 121 123 124 124 184 184 136 138 117 129 158 160 140 142 150 162 120 125 176 176 144 144 144 150 120 120 117 119
MO05_13 11 0 188 194 174 176 123 123 124 124 182 186 138 138 112 117 158 162 142 142 156 164 120 125 176 176 144 144 144 156 120 120 119 121
MO05_14 11 0 194 194 174 176 123 123 124 124 182 186 138 138 117 117 152 152 142 142 150 152 119 120 176 176 144 144 138 140 112 120 119 121
MO05_15 11 0 186 198 174 174 123 123 124 124 184 184 144 144 117 120 158 162 135 135 150 152 122 122 176 176 144 144 138 142 120 120 119 121
MO05_16 11 0 186 188 174 174 123 123 124 124 184 190 144 144 117 117 158 160 142 143 154 164 122 122 176 176 144 144 146 150 118 118 119 121
MO05_17 11 0 -9 -9 -9 -9 -9 -9 -9 -9 -9 -9 138 144 -9 -9 -9 -9 -9 -9 150 150 -9 -9 -9 -9 -9 -9 -9 -9 120 120 -9 -9
MO05_18 11 0 -9 -9 174 174 123 123 124 124 182 184 138 138 120 120 152 152 142 142 150 162 -9 -9 -9 -9 144 144 150 150 112 112 117 119
MO05_19 11 0 188 194 174 174 123 123 124 124 186 186 138 142 117 117 158 158 142 142 150 152 120 122 176 176 144 144 138 148 120 120 117 117
MO05_20 11 0 188 194 174 176 123 123 124 124 184 184 138 138 117 120 158 162 140 142 152 160 120 120 176 176 144 144 148 150 118 124 119 121
MO05_21 11 0 194 194 174 174 123 123 124 124 186 186 148 148 117 117 158 158 142 142 152 164 117 122 176 176 144 144 146 150 118 120 119 121
MO05_22 11 0 186 194 174 174 123 123 124 124 182 186 128 144 117 117 158 158 142 142 152 154 120 122 176 176 144 144 142 144 120 120 121 121
MO05_23 11 0 188 188 174 174 123 123 124 124 184 184 144 144 117 117 158 158 142 142 150 154 120 122 176 176 144 144 138 150 118 120 119 121
MO05_24 11 0 190 198 174 174 123 123 124 124 186 186 144 144 112 120 158 158 142 142 150 164 120 122 176 176 144 144 150 156 120 124 117 119
MO06_01 12 0 184 184 174 176 123 123 124 132 184 184 138 138 117 117 152 160 142 142 150 154 122 122 176 176 144 144 144 144 124 124 117 119
MO06_02 12 0 184 184 174 174 123 123 122 124 184 184 128 138 117 117 152 152 142 142 150 156 122 130 176 176 144 144 144 144 112 112 119 121
MO06_03 12 0 184 184 174 174 123 123 122 132 184 188 138 138 117 117 158 158 142 146 154 156 122 122 176 176 144 144 144 180 120 120 119 119
MO06_04 12 0 184 194 -9 -9 123 123 122 124 184 184 138 146 117 117 152 160 142 142 150 156 117 130 176 176 144 144 138 144 116 116 117 119
MO06_05 12 0 184 188 174 176 123 123 122 124 184 188 128 138 117 117 158 158 142 142 150 156 122 130 176 176 144 144 138 150 124 124 119 119
MO06_06 12 0 184 184 174 174 121 123 124 124 184 184 138 144 117 117 156 158 142 142 150 152 122 122 176 176 144 144 144 156 112 124 119 119
MO06_07 12 0 184 184 174 176 123 123 122 124 184 184 138 146 117 117 158 158 142 142 152 156 120 122 176 176 144 144 144 144 112 112 117 119
MO06_08 12 0 184 194 176 176 123 123 122 124 -9 -9 -9 -9 -9 -9 -9 -9 142 142 -9 -9 122 122 176 176 144 144 138 144 124 124 117 117
MO06_09 12 0 184 184 174 176 123 123 124 132 184 184 138 138 117 117 158 160 142 142 154 162 122 122 176 176 144 144 144 144 116 124 117 121
MO06_10 12 0 184 184 174 176 123 123 132 132 184 184 138 138 117 117 158 158 142 142 154 154 120 122 176 176 144 144 144 144 120 124 119 121
MO06_11 12 0 186 194 176 176 123 123 124 124 184 184 138 138 117 117 158 160 142 142 -9 -9 113 113 176 176 144 144 144 144 112 116 117 117
MO06_12 12 0 184 188 174 176 123 123 124 124 184 184 138 146 117 117 162 162 142 142 152 152 122 122 176 176 144 144 144 144 128 128 117 121
MO06_13 12 0 184 184 174 176 123 123 122 124 184 184 -9 -9 112 117 158 162 142 142 150 156 122 122 176 176 144 144 138 144 120 124 117 119
MO06_14 12 0 184 186 176 176 123 123 122 124 184 184 128 138 117 117 162 162 142 142 152 156 122 122 176 176 144 144 138 144 124 124 117 117
MO06_15 12 0 184 184 174 176 121 123 122 132 184 186 128 138 117 117 152 152 142 142 152 156 122 130 176 176 144 144 138 144 124 124 117 121
MO06_16 12 0 -9 -9 174 176 123 123 124 132 184 184 128 138 117 117 156 158 142 142 156 162 120 120 176 176 144 144 138 150 120 120 119 119
MO06_17 12 0 184 184 176 176 121 121 124 132 184 184 128 138 117 117 162 162 142 142 152 154 120 120 176 176 144 144 144 144 120 120 117 117
MO06_18 12 0 184 184 176 176 123 123 122 124 184 184 138 146 117 117 158 158 142 142 150 156 122 122 176 176 144 144 138 156 128 128 117 117
MO06_19 12 0 184 188 176 176 121 123 124 124 184 184 128 138 117 117 158 158 142 142 150 152 122 122 176 176 144 144 144 148 124 128 117 119
MO06_20 12 0 184 184 174 176 123 123 122 132 184 184 128 138 117 117 152 152 142 142 154 154 113 120 176 176 144 144 144 150 112 112 117 119
MO06_21 12 0 184 200 174 174 123 123 122 122 184 184 138 138 112 117 162 162 142 142 150 156 122 122 176 176 144 144 144 144 124 124 119 119
MO06_22 12 0 184 186 174 176 123 123 122 132 184 184 136 138 117 117 152 152 142 142 154 154 130 130 176 176 144 144 144 144 120 120 119 119
MO06_23 12 0 186 188 176 176 121 123 122 124 184 186 138 146 117 117 162 162 142 146 150 156 120 122 176 176 144 144 144 156 120 124 117 117
MO06_24 12 0 184 184 176 176 123 123 124 132 184 188 138 138 117 117 158 158 142 142 150 150 122 122 176 176 144 144 154 156 120 120 117 119
MO07_01 13 0 194 204 174 174 123 123 122 124 184 186 136 136 117 117 158 158 142 142 156 162 -9 -9 176 176 117 119 138 158 144 144 117 119
MO07_02 13 0 186 202 174 174 123 123 124 124 184 186 138 148 117 129 158 158 135 137 150 156 -9 -9 -9 -9 113 119 144 154 144 144 117 121
MO07_03 13 0 188 188 174 176 123 123 124 124 186 186 136 138 117 117 158 158 137 142 152 156 -9 -9 176 176 117 117 154 158 144 144 121 121
MO07_04 13 0 188 188 174 174 123 123 124 124 184 186 150 150 116 126 156 156 142 146 158 162 113 123 176 176 117 119 144 154 144 144 117 117
MO07_05 13 0 188 188 174 174 -9 -9 -9 -9 176 176 -9 -9 -9 -9 156 158 135 135 -9 -9 113 122 -9 -9 117 119 -9 -9 -9 -9 119 119
MO07_06 13 0 188 188 174 174 123 123 122 124 184 186 138 138 116 117 158 158 142 144 150 162 113 122 176 176 117 117 138 154 144 144 119 119
MO07_07 13 0 186 190 174 174 123 123 124 124 184 186 138 150 117 129 152 158 135 142 158 160 -9 -9 -9 -9 117 119 138 144 144 144 117 119
MO07_08 13 0 188 188 174 174 123 123 -9 -9 184 186 136 138 117 117 158 158 142 144 162 162 117 122 176 176 119 119 158 158 144 144 115 119
MO07_09 13 0 186 188 174 176 123 123 124 124 184 184 136 136 116 116 152 152 135 137 156 162 113 122 176 176 119 119 144 144 144 144 119 121
MO07_10 13 0 188 188 174 174 123 123 124 124 184 186 136 146 117 129 158 158 144 144 158 162 122 123 176 176 119 119 154 158 144 144 119 119
MO07_11 13 0 186 188 174 174 123 123 124 124 184 188 138 142 117 129 158 158 142 144 162 162 121 122 -9 -9 119 119 138 144 144 144 117 121
MO07_12 13 0 184 194 174 174 123 123 124 124 184 186 136 136 117 117 152 158 135 144 152 152 -9 -9 -9 -9 117 119 144 154 144 144 121 121
MO07_13 13 0 188 188 174 176 123 123 124 124 184 184 136 138 117 117 158 158 142 142 162 162 117 122 176 176 117 119 158 158 144 144 119 121
MO07_14 13 0 188 188 174 174 123 123 124 124 184 184 138 138 117 117 158 158 135 142 156 162 122 123 176 176 119 119 138 154 144 144 121 121
MO07_15 13 0 188 188 174 174 123 123 124 124 184 184 142 142 117 117 158 158 142 142 150 152 121 122 176 176 119 123 144 144 144 144 119 121
MO07_16 13 0 188 188 174 176 123 123 122 124 184 184 138 138 117 117 158 158 144 144 156 162 122 122 176 176 117 119 146 154 144 144 119 121
MO07_17 13 0 186 188 174 174 123 123 124 124 184 186 138 138 117 129 -9 -9 142 142 150 162 113 122 -9 -9 111 119 144 168 144 144 121 121
MO07_18 13 0 188 188 174 174 123 123 124 124 186 186 136 138 117 117 158 158 142 142 162 162 122 122 -9 -9 117 119 -9 -9 144 144 115 119
MO07_19 13 0 188 204 174 174 123 123 124 124 184 186 136 150 117 117 156 158 135 142 150 150 113 122 -9 -9 117 123 -9 -9 144 144 121 121
MO07_20 13 0 194 204 174 174 123 123 122 124 184 186 136 136 117 117 158 158 142 142 156 162 -9 -9 -9 -9 117 119 138 158 144 144 117 119
MO07_21 13 0 188 190 174 174 123 123 124 124 184 184 138 138 -9 -9 158 158 135 142 -9 -9 113 122 176 176 113 119 144 154 144 144 119 121
MO07_22 13 0 188 188 174 174 123 123 124 124 184 184 138 138 -9 -9 158 158 135 142 -9 -9 113 122 176 176 113 119 144 154 144 144 119 121
MO07_23 13 0 188 190 174 174 123 123 124 124 186 186 138 138 116 117 158 158 142 144 150 150 113 122 176 176 117 119 138 168 144 144 119 121
MO07_24 13 0 188 204 -9 -9 123 123 -9 -9 186 186 138 138 117 117 -9 -9 -9 -9 -9 -9 113 122 -9 -9 119 119 -9 -9 144 144 119 121
MO08_01 14 0 184 190 174 174 123 123 124 132 186 186 138 138 117 126 156 156 142 142 148 152 117 122 176 176 117 119 146 154 144 144 119 121
MO08_02 14 0 186 194 174 174 123 123 124 124 184 186 146 146 117 117 158 158 143 144 154 156 122 125 176 176 117 119 144 150 144 144 119 121
MO08_03 14 0 186 190 174 176 121 123 124 124 184 186 138 138 117 117 158 160 142 142 152 152 117 123 176 176 123 123 138 144 144 144 119 121
MO08_04 14 0 184 188 174 176 123 123 124 124 184 186 128 138 117 117 162 162 140 142 150 150 113 120 176 176 111 111 138 144 144 144 119 121
MO08_05 14 0 186 188 174 174 123 123 124 124 182 184 138 144 117 117 158 162 140 142 152 158 113 120 176 176 117 117 146 154 144 144 117 121
MO08_06 14 0 184 202 174 176 111 123 124 132 184 184 128 144 117 120 156 158 146 146 150 152 117 120 176 176 117 119 140 156 144 144 119 121
MO08_07 14 0 188 194 174 174 123 123 124 124 184 184 138 138 117 117 158 158 135 135 162 162 123 123 176 176 117 117 144 144 144 144 119 119
MO08_08 14 0 188 194 174 174 123 123 124 124 184 186 138 144 117 117 158 158 140 142 150 152 122 123 176 176 111 119 144 144 144 144 119 121
MO08_09 14 0 188 188 174 174 123 123 124 132 186 186 138 146 117 126 158 158 142 142 150 154 -9 -9 -9 -9 119 119 150 150 144 144 119 121
MO08_10 14 0 188 194 174 174 123 123 124 124 186 188 134 138 117 117 158 160 142 142 150 152 120 122 176 176 119 119 144 156 144 144 119 119
MO08_11 14 0 186 188 174 176 123 123 124 124 184 186 136 138 117 126 152 158 142 142 152 162 122 122 176 176 111 119 144 148 144 144 119 121
MO08_12 14 0 190 194 174 176 123 123 124 124 184 184 128 138 117 117 152 158 142 146 148 150 122 123 176 176 117 117 146 150 144 144 117 121
MO08_13 14 0 188 196 174 174 123 123 124 124 184 184 128 138 120 126 158 158 142 144 150 154 122 123 176 176 117 119 140 154 144 144 117 119
MO08_14 14 0 188 188 174 174 123 123 124 124 184 190 138 144 117 117 156 158 142 142 160 162 120 122 176 176 117 119 144 144 144 144 119 119
MO08_15 14 0 186 194 174 174 123 123 124 124 -9 -9 138 138 117 117 -9 -9 135 142 160 162 113 122 -9 -9 119 119 -9 -9 144 144 119 119
MO08_16 14 0 192 204 174 176 123 123 124 124 186 186 134 138 117 117 152 158 142 146 162 162 113 123 176 176 119 119 144 148 144 144 119 119
MO08_17 14 0 194 198 174 174 123 123 124 124 184 186 138 146 117 117 158 158 144 146 150 150 117 120 176 176 115 119 138 156 144 144 119 121
MO08_18 14 0 184 188 174 176 123 123 124 124 186 186 138 138 117 126 158 158 135 135 150 150 113 122 176 176 111 117 146 152 144 144 119 119
MO08_19 14 0 184 202 174 174 116 123 124 124 184 186 128 138 117 117 158 158 140 142 150 160 122 123 176 176 123 123 144 152 144 144 119 119
MO08_20 14 0 186 194 174 174 123 123 124 124 186 186 138 146 117 117 152 158 135 135 152 162 120 120 176 176 117 119 144 150 144 144 117 121
MO08_21 14 0 184 194 174 176 123 123 124 124 184 184 134 144 117 117 158 158 140 140 150 156 122 122 176 176 117 119 138 140 144 144 117 121
MO08_22 14 0 186 188 174 174 123 123 122 132 184 184 138 138 117 120 158 160 142 142 154 164 -9 -9 176 176 117 119 140 158 144 144 119 119
MO08_23 14 0 -9 -9 174 174 123 129 124 132 184 186 128 138 117 117 158 158 135 135 152 152 117 117 176 176 117 117 142 144 144 144 119 121
MO08_24 14 0 188 198 174 174 123 123 122 124 184 186 138 138 117 117 158 158 143 146 154 164 120 122 176 176 111 119 140 144 144 144 119 119
MO09_01 15 0 192 202 174 176 116 123 124 124 184 184 146 146 117 126 158 158 142 142 152 154 122 122 176 176 115 119 146 156 144 144 119 121
MO09_02 15 0 190 194 174 174 121 123 124 124 184 184 138 138 117 126 156 156 142 142 150 160 118 123 176 176 115 123 138 164 144 144 119 121
MO09_03 15 0 184 202 174 176 123 123 122 124 184 184 136 136 117 120 158 158 142 144 150 152 119 122 176 176 117 119 138 162 144 144 119 119
MO09_04 15 0 184 186 174 174 123 129 124 124 184 184 136 138 120 129 158 158 142 142 158 160 122 123 176 176 115 119 142 152 144 144 119 121
MO09_05 15 0 184 184 174 174 111 123 124 124 184 184 136 136 120 129 158 158 142 142 150 152 113 117 176 176 119 123 140 164 140 144 119 121
MO09_06 15 0 190 190 174 176 123 123 124 124 184 184 138 148 126 133 158 158 142 142 150 158 113 127 176 176 109 123 138 142 144 144 119 119
MO09_07 15 0 190 190 176 176 123 123 122 124 184 184 142 146 126 129 156 158 135 135 150 160 120 123 176 176 123 123 142 156 144 144 119 119
MO09_08 15 0 188 188 174 174 111 123 124 124 184 184 136 138 116 129 158 158 135 141 150 158 -9 -9 176 176 123 123 144 180 144 144 119 121
MO09_09 15 0 184 184 174 176 123 123 124 124 184 184 136 146 116 117 158 158 142 142 150 152 117 120 176 176 115 117 148 160 144 144 119 119
MO09_10 15 0 184 190 174 174 123 123 124 124 182 184 146 146 117 117 156 158 142 142 154 158 -9 -9 176 176 117 131 144 152 144 144 119 119
MO09_11 15 0 184 184 174 174 123 129 124 124 182 182 142 146 116 116 158 158 143 144 150 158 120 123 176 176 115 123 138 142 144 144 119 119
MO09_12 15 0 194 204 174 174 111 123 124 124 184 184 138 138 116 126 156 158 142 142 150 158 113 117 176 176 117 119 150 150 140 144 119 119
MO09_13 15 0 194 208 174 174 123 129 124 124 184 184 136 138 116 120 158 158 142 144 150 156 113 120 176 176 119 119 138 150 144 144 119 121
MO09_14 15 0 202 204 174 174 123 129 124 124 182 184 136 138 117 133 156 158 146 148 152 158 113 122 176 176 115 117 138 178 140 144 119 119
MO09_15 15 0 188 190 174 174 123 129 122 124 184 184 136 138 116 117 158 158 142 144 150 150 117 122 176 176 119 123 146 154 144 144 119 119
MO09_16 15 0 192 210 174 174 123 123 124 124 182 184 136 136 116 117 158 158 135 135 156 160 120 120 176 176 111 123 156 156 144 144 121 121
MO09_17 15 0 186 188 174 176 123 123 124 124 184 184 138 138 129 129 158 158 135 135 150 150 113 119 176 176 109 115 160 160 144 144 119 121
MO09_18 15 0 188 194 174 176 111 123 124 124 182 184 138 138 117 120 156 156 142 142 150 164 113 122 176 176 115 119 140 162 144 144 119 119
MO09_19 15 0 184 186 174 176 121 123 122 124 184 184 138 144 116 116 158 158 142 148 150 160 117 122 176 176 115 117 160 180 140 144 119 119
MO09_20 15 0 190 190 174 174 111 123 122 124 184 186 138 138 120 129 156 158 140 142 152 158 119 120 176 176 117 117 164 180 140 144 119 119
MO09_21 15 0 184 186 174 174 123 123 124 124 184 190 138 146 117 120 156 158 135 135 156 158 117 122 176 176 117 121 146 152 144 144 119 119
MO09_22 15 0 184 184 174 176 123 123 124 124 184 184 138 138 117 120 158 158 142 142 150 158 -9 -9 176 176 115 123 142 160 144 144 119 121
MO09_23 15 0 186 186 174 176 111 123 124 124 184 184 138 138 117 129 156 158 142 142 150 150 119 122 176 176 117 117 150 154 144 144 119 121
MO09_24 15 0 190 206 174 176 123 123 124 124 184 184 138 138 117 120 152 158 138 140 158 162 113 122 176 176 109 135 152 160 140 144 119 121
MO10_01 16 0 186 190 174 176 123 123 124 124 186 186 138 138 123 133 158 158 142 142 150 156 117 119 176 176 119 119 138 148 144 144 119 121
MO10_02 16 0 188 214 176 176 123 123 124 124 186 186 136 136 116 125 158 158 142 142 150 156 117 123 176 176 119 121 144 162 144 144 121 121
MO10_03 16 0 186 188 174 176 123 123 124 124 186 186 138 138 117 123 158 158 142 144 150 158 113 117 176 176 123 123 144 146 144 144 119 121
MO10_04 16 0 188 188 174 174 121 123 124 124 186 186 138 138 116 129 158 158 142 142 152 158 117 117 176 176 119 129 146 146 144 144 121 121
MO10_05 16 0 188 188 176 176 121 123 124 124 186 186 138 138 117 117 158 158 142 144 152 158 117 117 176 176 123 123 144 146 144 144 119 121
MO10_06 16 0 186 188 174 176 121 123 124 124 184 186 136 136 123 125 158 158 142 148 152 164 117 117 176 176 119 119 144 160 144 144 119 119
MO10_07 16 0 188 188 174 176 121 123 124 124 184 186 138 138 116 117 158 158 142 144 156 164 117 119 176 176 117 123 146 146 144 144 119 119
MO10_08 16 0 188 190 176 176 121 123 124 124 184 184 136 136 123 125 158 158 144 144 150 164 117 123 176 176 123 123 146 146 144 144 119 119
MO10_09 16 0 186 188 174 174 123 123 124 124 184 186 136 136 116 133 158 158 142 142 152 156 117 120 176 176 123 129 146 146 144 144 119 121
MO10_10 16 0 186 188 174 176 121 123 124 124 186 186 136 146 116 117 158 158 142 142 150 152 113 117 176 176 119 119 144 146 144 144 119 119
MO10_11 16 0 186 186 174 174 123 123 124 124 184 184 136 136 125 125 158 158 142 148 150 156 113 117 176 176 109 119 146 146 144 144 121 121
MO10_12 16 0 186 188 174 176 121 123 124 124 186 186 136 136 116 136 158 158 142 142 156 158 117 117 176 176 119 123 146 162 144 144 119 121
MO10_13 16 0 186 188 174 176 116 121 124 124 184 186 138 138 117 129 158 158 142 142 156 156 117 117 176 176 119 125 138 146 144 144 119 121
MO10_14 16 0 186 190 176 176 116 116 124 124 184 186 138 146 116 116 158 158 142 148 150 156 -9 -9 176 176 119 121 138 148 144 144 119 119
MO10_15 16 0 188 190 176 176 123 123 124 124 -9 -9 -9 -9 -9 -9 158 158 142 142 150 150 113 113 176 176 125 129 144 146 144 144 121 121
MO10_16 16 0 192 212 174 176 121 123 124 124 182 184 138 138 116 117 158 158 142 148 152 156 117 120 176 176 119 123 138 146 144 144 121 121
MO10_17 16 0 188 188 174 174 123 123 124 124 186 186 136 138 116 117 158 158 144 144 150 156 117 120 176 176 121 123 138 146 144 144 119 119
MO10_18 16 0 186 186 174 176 123 123 124 124 186 186 138 138 116 117 158 158 142 144 156 164 120 125 176 176 119 121 146 146 144 144 119 119
MO10_19 16 0 186 196 176 176 121 121 124 124 184 186 136 136 125 129 158 158 142 144 152 164 123 125 176 176 119 119 138 146 144 144 119 119
MO10_20 16 0 188 190 174 174 123 123 124 124 186 186 138 138 133 133 158 158 142 142 152 152 117 125 176 176 119 119 146 162 144 144 119 121
MO10_21 16 0 190 190 176 176 116 121 124 124 184 186 136 136 123 133 158 158 142 144 152 156 123 123 176 176 119 119 146 146 144 144 119 121
MO10_22 16 0 188 188 174 176 121 123 124 124 184 186 138 138 125 133 158 158 142 142 150 158 113 117 176 176 123 129 138 146 144 144 119 121
MO10_23 16 0 188 188 174 176 121 121 124 124 186 186 136 136 116 123 158 158 144 144 156 156 117 117 176 176 119 121 146 148 144 144 119 119
MO10_24 16 0 188 190 174 174 123 123 124 124 186 186 138 138 133 133 158 158 142 142 152 152 117 125 176 176 119 119 146 162 144 144 119 121
MO11_01 17 0 186 188 174 176 123 123 124 124 186 186 138 138 117 117 156 158 142 142 150 162 113 122 176 176 119 125 146 150 144 144 119 121
MO11_02 17 0 186 192 174 176 123 123 124 124 186 186 136 136 117 117 162 162 144 144 150 150 113 123 176 176 119 119 146 148 144 144 119 119
MO11_03 17 0 188 192 174 176 123 123 124 124 184 186 136 136 -9 -9 162 162 142 144 150 150 113 117 176 176 119 119 144 146 144 144 119 119
MO11_04 17 0 188 192 174 176 121 123 124 124 186 186 138 138 122 129 158 158 143 144 150 150 123 123 176 176 119 119 146 150 144 144 119 119
MO11_05 17 0 188 188 174 174 123 123 124 124 184 186 136 138 112 133 158 158 142 144 150 150 117 117 176 176 119 119 146 146 144 144 119 121
MO11_06 17 0 188 190 176 176 123 123 124 124 184 184 138 138 116 117 158 158 142 144 152 160 113 122 176 176 123 123 162 164 144 144 119 119
MO11_07 17 0 184 188 174 176 123 123 124 124 184 186 138 138 117 133 158 158 142 142 150 162 113 123 176 176 119 125 144 146 144 144 119 119
MO11_08 17 0 186 188 176 176 123 123 124 124 186 186 138 138 116 116 158 158 142 150 152 160 119 122 176 176 119 121 144 160 144 144 121 121
MO11_09 17 0 188 188 176 176 123 123 124 124 184 184 138 146 116 120 158 158 135 135 152 152 117 117 176 176 109 119 148 150 144 144 119 119
MO11_10 17 0 186 186 174 174 121 123 124 124 184 184 136 136 120 123 158 158 142 144 150 152 113 122 176 176 117 119 144 146 144 144 119 119
MO11_11 17 0 188 188 176 176 123 123 124 124 186 186 136 138 116 116 158 160 142 142 150 152 119 122 176 176 119 119 148 160 144 144 121 121
MO11_12 17 0 186 188 174 174 123 123 124 124 186 186 136 138 117 117 162 162 142 142 150 150 117 117 176 176 117 119 146 154 144 144 119 121
MO11_13 17 0 186 186 174 176 123 123 124 124 186 186 136 136 125 129 158 158 142 144 150 160 113 117 176 176 119 121 144 146 144 144 121 121
MO11_14 17 0 192 192 174 176 123 123 124 126 184 186 138 146 133 133 158 158 142 144 150 158 113 113 176 176 111 121 146 146 144 144 119 119
MO11_15 17 0 186 186 174 176 123 123 124 124 186 186 136 146 118 133 158 158 142 142 152 160 113 123 176 176 119 119 144 160 144 144 119 119
MO11_16 17 0 186 190 176 176 116 123 124 124 184 186 136 146 116 117 158 158 142 143 148 152 117 117 176 176 119 121 144 150 144 144 121 121
MO11_17 17 0 188 188 174 176 123 123 124 124 186 186 136 138 116 125 162 162 142 142 158 162 113 123 176 176 119 121 144 156 144 144 119 121
MO11_18 17 0 186 186 176 176 123 123 122 124 186 186 146 146 117 126 158 160 142 144 152 160 117 120 176 176 119 121 150 152 144 144 119 121
MO11_19 17 0 186 188 176 176 116 116 124 124 186 186 138 138 117 117 158 158 142 142 150 152 117 123 176 176 119 121 146 148 144 144 119 121
MO11_20 17 0 192 194 176 176 121 123 124 124 184 186 136 146 116 122 158 158 142 142 150 150 113 125 176 176 117 121 152 156 144 144 119 121
MO12_01 18 0 186 186 174 176 123 123 124 124 184 186 128 138 117 117 158 158 142 142 162 162 122 123 176 176 117 117 144 144 144 144 119 121
MO12_02 18 0 188 194 174 176 123 123 124 124 184 184 128 138 117 117 162 162 143 143 150 162 120 122 176 176 117 117 144 144 144 144 119 121
MO12_03 18 0 184 194 174 174 123 123 124 124 184 186 144 144 117 117 158 158 142 142 162 162 122 122 176 176 117 119 144 144 144 144 117 117
MO12_04 18 0 184 186 174 174 123 123 124 124 184 184 128 136 117 117 158 158 142 142 152 154 120 122 176 176 119 127 138 144 144 144 121 121
MO12_05 18 0 186 188 174 174 -9 -9 124 124 184 184 138 148 117 117 158 158 142 143 150 160 -9 -9 -9 -9 117 119 138 144 -9 -9 119 119
MO12_06 18 0 188 188 174 176 121 123 124 124 186 186 128 140 112 117 158 158 135 135 148 152 122 122 -9 -9 117 117 144 154 -9 -9 119 119
MO13_01 19 0 188 190 174 174 123 133 124 124 182 184 136 136 120 126 158 158 135 135 150 162 113 119 176 176 123 123 146 150 144 144 119 121
MO13_02 19 0 186 188 174 174 123 123 124 124 182 184 138 146 116 117 158 158 142 146 148 150 122 124 176 176 115 121 144 154 144 144 119 119
MO13_03 19 0 190 194 174 174 123 123 124 124 184 190 136 136 116 116 158 158 142 150 148 150 117 122 176 176 117 123 142 142 144 144 119 119
MO13_04 19 0 184 188 174 176 123 123 124 124 184 186 142 146 112 126 156 156 142 142 150 158 113 119 176 176 125 131 144 164 144 144 119 121
MO13_05 19 0 184 190 174 174 123 123 124 124 182 184 138 138 117 129 156 160 142 142 150 150 122 127 176 176 115 119 146 146 144 144 119 121
MO13_06 19 0 190 194 174 174 121 123 124 124 184 186 138 138 116 117 156 156 142 142 148 156 113 122 176 176 115 115 146 150 144 144 119 119
MO13_07 19 0 188 188 174 176 123 123 124 124 184 190 138 138 117 117 156 158 135 135 152 156 113 123 176 176 117 123 138 154 144 144 119 119
MO13_08 19 0 184 188 174 174 111 123 124 124 184 188 136 146 116 116 158 158 135 135 154 164 117 117 176 176 117 123 146 160 144 144 119 119
MO13_09 19 0 184 184 174 174 123 123 124 124 184 188 144 144 116 129 156 158 142 142 148 160 113 122 176 176 109 117 146 154 144 144 119 119
MO13_10 19 0 190 208 174 176 123 123 124 124 184 184 138 138 117 126 158 158 140 142 150 164 121 123 176 176 117 117 138 146 144 144 119 119
MO13_11 19 0 184 188 174 176 123 123 124 124 182 184 138 138 117 120 158 158 140 146 152 154 113 119 176 176 115 121 144 146 144 144 119 119
MO13_12 19 0 184 204 174 176 123 133 124 124 182 186 142 146 117 126 158 162 142 149 152 154 122 122 176 176 123 123 150 160 144 144 119 119
MO13_13 19 0 186 190 174 176 123 123 124 124 182 184 136 146 116 117 156 158 135 135 150 150 122 122 176 176 119 123 154 160 144 144 119 119
MO13_14 19 0 184 184 174 176 123 125 124 124 184 184 138 142 117 126 158 158 142 142 150 152 113 122 176 176 121 123 144 150 144 144 119 121
MO13_15 19 0 184 196 174 174 123 123 124 124 184 184 138 146 116 117 158 158 135 135 154 158 113 113 176 176 117 123 142 142 144 144 119 121
MO13_16 19 0 186 186 174 174 111 123 124 124 182 184 136 144 116 117 158 162 140 142 158 158 113 113 176 176 123 123 138 154 144 144 119 121
MO13_17 19 0 188 188 176 176 123 123 124 124 -9 -9 136 144 117 126 -9 -9 135 135 154 156 -9 -9 -9 -9 123 129 -9 -9 -9 -9 119 119
MO13_18 19 0 188 188 174 174 121 133 124 124 182 182 138 144 117 129 158 158 146 150 154 158 117 122 176 176 109 117 142 162 144 144 121 121
MO13_19 19 0 184 184 174 176 123 123 124 124 182 186 136 144 117 117 158 158 142 142 158 158 113 119 176 176 115 123 146 154 144 144 119 119
MO13_20 19 0 184 202 174 174 123 123 124 124 184 184 144 144 116 120 158 160 142 144 154 156 119 122 176 176 115 123 150 150 144 144 119 119
MO13_21 19 0 184 190 174 176 123 123 124 124 182 186 138 146 117 120 158 158 142 150 154 160 117 121 176 176 117 123 142 154 144 144 119 119
MO13_22 19 0 188 190 174 174 121 123 124 124 184 190 144 144 116 126 158 158 140 142 158 160 122 123 176 176 117 131 144 150 144 144 119 119
MO13_23 19 0 188 190 174 174 123 123 124 124 184 184 136 136 116 117 158 160 142 142 150 158 -9 -9 -9 -9 115 123 -9 -9 144 144 121 121
MO13_24 19 0 184 184 174 176 123 123 124 124 184 184 136 138 116 117 158 158 140 144 154 162 117 117 176 176 123 123 146 146 144 144 119 121
MO14_01 20 0 186 188 174 174 123 123 124 132 184 190 138 138 112 117 158 160 142 144 150 162 122 123 176 176 111 111 144 148 144 144 119 119
MO14_02 20 0 188 194 174 174 123 123 124 124 186 188 138 140 117 117 158 158 135 135 158 160 120 123 176 176 117 117 144 144 144 144 119 119
MO14_03 20 0 188 188 174 174 123 123 124 124 184 186 138 146 116 117 158 158 142 144 150 160 120 122 176 176 117 119 140 144 144 144 121 121
MO14_04 20 0 184 194 174 176 123 123 124 132 184 184 138 138 117 117 152 158 142 142 150 152 122 122 176 176 117 119 142 144 144 144 119 119
MO14_05 20 0 -9 -9 174 176 123 123 124 124 184 184 136 140 117 117 152 152 140 140 152 164 122 122 176 176 117 117 144 150 144 144 119 119
MO14_06 20 0 -9 -9 174 174 123 123 124 124 184 188 138 138 117 117 162 162 142 146 162 162 118 122 176 176 117 119 138 152 144 144 117 119
MO14_07 20 0 186 188 174 176 123 123 124 124 184 186 138 146 117 117 162 162 140 142 150 154 113 122 176 176 119 119 144 144 144 144 119 121
MO14_08 20 0 188 194 174 174 123 123 124 124 184 184 128 138 117 117 158 158 140 140 154 164 117 122 176 176 111 119 138 144 144 144 119 119
MO14_09 20 0 184 184 174 174 111 123 124 132 186 186 144 144 112 112 152 160 142 142 150 150 122 123 176 176 119 119 142 154 144 144 117 119
MO14_10 20 0 188 194 174 174 123 123 124 124 184 184 138 146 117 117 158 158 140 143 150 152 122 122 176 176 119 121 144 144 144 144 117 121
MO14_11 20 0 188 204 174 174 121 123 124 124 184 184 138 144 117 126 152 160 143 144 150 152 120 120 176 176 119 119 142 148 144 144 117 121
MO14_12 20 0 188 194 174 176 111 123 124 124 184 186 128 142 117 126 158 158 142 142 160 164 122 122 176 176 119 119 140 148 144 144 119 121
MO14_13 20 0 194 194 174 176 111 123 124 132 184 186 138 138 112 117 158 158 142 142 150 152 120 122 176 176 119 119 142 148 144 144 117 121
MO14_14 20 0 190 190 174 176 123 123 124 124 -9 -9 -9 -9 -9 -9 -9 -9 140 140 150 164 120 120 176 176 121 121 144 148 144 144 121 121
MO14_15 20 0 194 194 174 174 123 123 124 124 184 186 138 138 117 117 156 158 135 135 150 150 120 122 176 176 117 119 148 150 144 144 119 121
MO14_16 20 0 184 194 174 176 121 123 124 124 184 186 138 138 117 117 156 156 140 144 150 162 122 122 176 176 119 119 140 144 144 144 121 121
MO14_17 20 0 184 194 174 174 123 123 124 124 184 184 136 136 117 117 156 158 144 144 152 162 120 122 176 176 119 121 144 154 144 144 117 121
MO14_18 20 0 184 190 174 176 121 123 124 124 186 186 138 138 117 117 152 158 140 146 152 154 122 122 176 176 119 121 142 148 144 144 119 121
MO14_19 20 0 188 194 174 174 121 123 124 124 184 184 136 138 117 117 156 156 142 143 152 162 120 122 176 176 119 119 140 154 144 144 117 119
MO14_20 20 0 188 194 174 174 121 123 124 124 184 184 136 138 117 117 156 156 142 143 152 162 120 122 176 176 119 119 140 154 144 144 117 119
MO14_21 20 0 184 188 174 176 123 123 124 132 184 184 138 138 117 117 158 158 142 144 150 162 122 122 176 176 117 119 142 148 144 144 119 119
MO14_22 20 0 184 194 174 174 123 123 124 124 184 186 138 146 117 117 158 158 142 142 150 160 122 122 176 176 119 119 144 144 144 144 119 121
TX01_01 21 0 186 196 182 182 100 100 -9 -9 -9 -9 136 138 -9 -9 144 144 139 139 142 146 113 122 -9 -9 129 133 142 142 -9 -9 -9 -9
TX01_02 21 0 182 196 182 182 -9 -9 -9 -9 180 184 138 140 129 129 148 152 138 138 140 148 113 113 -9 -9 121 121 138 146 -9 -9 -9 -9
TX01_03 21 0 196 198 174 182 100 100 -9 -9 180 180 136 140 -9 -9 152 152 128 137 146 148 122 122 -9 -9 115 127 142 142 -9 -9 -9 -9
TX01_04 21 0 182 206 182 184 100 100 -9 -9 176 180 136 136 -9 -9 144 146 138 138 142 146 -9 -9 -9 -9 123 129 142 142 -9 -9 -9 -9
TX01_05 21 0 182 200 180 182 100 100 -9 -9 180 180 136 136 -9 -9 152 152 138 138 146 150 -9 -9 -9 -9 115 125 142 142 -9 -9 -9 -9
TX01_06 21 0 182 206 180 182 100 100 122 124 176 180 136 136 -9 -9 146 152 138 138 142 142 -9 -9 -9 -9 115 121 138 138 -9 -9 -9 -9
TX01_07 21 0 182 196 184 184 100 100 124 124 180 180 136 136 -9 -9 148 152 138 139 146 146 -9 -9 -9 -9 115 121 138 138 -9 -9 -9 -9
TX01_08 21 0 202 206 182 182 100 100 124 124 180 180 136 136 -9 -9 144 146 128 139 146 146 -9 -9 -9 -9 117 123 126 126 -9 -9 -9 -9
TX01_09 21 0 184 190 182 182 100 100 -9 -9 180 180 138 138 -9 -9 152 152 138 139 146 148 113 122 -9 -9 127 129 142 142 -9 -9 119 119
TX01_10 21 0 202 204 182 182 100 100 -9 -9 180 180 136 136 -9 -9 144 148 131 138 142 146 113 122 -9 -9 115 115 142 142 -9 -9 -9 -9
TX01_11 21 0 200 206 180 180 100 100 -9 -9 180 180 136 140 -9 -9 152 152 138 138 142 146 113 122 -9 -9 121 121 142 142 -9 -9 -9 -9
TX01_12 21 0 202 204 182 182 100 100 -9 -9 180 180 136 136 -9 -9 144 148 131 138 142 146 113 113 -9 -9 115 115 142 142 144 144 -9 -9
TX01_13 21 0 196 204 180 184 100 100 -9 -9 176 180 136 138 114 123 148 152 138 138 142 150 113 122 -9 -9 129 129 142 142 -9 -9 -9 -9
TX01_14 21 0 182 196 180 184 100 100 -9 -9 176 180 136 140 -9 -9 144 152 138 138 142 146 113 122 -9 -9 121 121 138 138 -9 -9 -9 -9
TX01_15 21 0 184 202 182 182 100 100 -9 -9 180 180 138 140 -9 -9 146 148 139 139 144 150 -9 -9 -9 -9 117 117 142 146 -9 -9 119 119
TX01_16 21 0 182 198 180 182 100 100 -9 -9 -9 -9 136 144 -9 -9 144 152 139 139 142 142 113 122 -9 -9 -9 -9 138 138 -9 -9 119 119
TX01_17 21 0 182 184 180 184 100 100 -9 -9 180 180 136 136 117 123 148 152 131 139 142 150 -9 -9 -9 -9 113 117 142 142 -9 -9 119 119
TX01_18 21 0 182 196 180 184 100 100 -9 -9 180 180 140 140 -9 -9 144 148 138 139 142 146 113 122 -9 -9 117 121 142 142 -9 -9 -9 -9
TX01_19 21 0 198 204 182 182 100 100 124 124 180 180 140 140 -9 -9 152 152 128 138 144 146 113 122 -9 -9 117 123 138 142 -9 -9 -9 -9
TX01_20 21 0 182 196 180 184 100 100 144 144 180 180 136 136 117 117 148 152 138 139 146 146 122 122 -9 -9 115 121 138 138 -9 -9 -9 -9
TX01_21 21 0 182 196 180 184 100 100 -9 -9 180 180 136 136 116 116 148 152 138 139 146 146 113 122 -9 -9 115 121 138 138 -9 -9 -9 -9
TX01_22 21 0 202 206 182 182 100 100 -9 -9 180 180 136 136 -9 -9 144 146 128 139 146 146 122 122 -9 -9 117 123 126 126 -9 -9 -9 -9
TX01_23 21 0 200 206 184 184 100 100 -9 -9 180 180 -9 -9 -9 -9 146 152 139 139 146 148 113 122 -9 -9 127 133 142 142 -9 -9 -9 -9
TX01_24 21 0 194 204 180 180 100 100 -9 -9 180 180 140 140 -9 -9 146 146 131 138 148 148 113 122 -9 -9 107 115 138 138 -9 -9 121 121
